# Supplementary material for: MGH: a genome hub for the medicinal plant maca (Lepidium meyenii)
Source: Database (Oxford). 2018 Oct 19;2018:bay113. doi: 10.1093/database/bay113 (PMC6195103; doi:10.1093/database/bay113)
Supplement: Supplementary Data [file bay113_suppl_data.zip]

Archive with 23 entries (23 files):
- figs10.jpg
- figs11.jpg
- figs12.jpg
- figs13.jpg
- figs14.jpg
- figs15.jpg
- figs16.jpg
- figs17.jpg
- figs18.jpg
- figs19.jpg
- figs20.jpg
- figs21.jpg
- figs22.jpg
- figs23.jpg
- figs24.jpg
- figs25.jpg
- figs3.jpg
- figs4.jpg
- figs5.jpg
- figs6.jpg
- figs7.jpg
- figs8.jpg
- figs9.jpg
